# Supplementary material for: The Role of Secreted Frizzled-Related Protein 5 (Sfrp5) in Overweight and Obesity in Childhood and Adolescence
Source: Nutrients. 2024 Sep 17;16(18):3133. doi: 10.3390/nu16183133 (PMC11434931; doi:10.3390/nu16183133)
Supplement: Supplementary file 1 [file nutrients-16-03133-s001.zip]

Archive with 2 entries (2 files):
- nutrients-3131026_Supplemental figures_Normality plots.pdf
- nutrients-3131026_Supplemental tables.pdf
